# Supplementary material for: [GeRu6(CO)18HI]: A Germanium‐Centered Ruthenium Carbonyl Cluster with Aromatic Ring Current
Source: Adv Sci (Weinh). 2024 Mar 21;11(21):2309043. doi: 10.1002/advs.202309043 (PMC11151064; doi:10.1002/advs.202309043)
Supplement: Supplementary file 3 — Supporting Information [file ADVS-11-2309043-s002.zip]

Archive with 12 entries (12 files):
- B3LYP-D3BJ.xyz
- wB97X-D4.xyz
- wB97X-D3BJ.xyz
- TPSSh-D4.xyz
- TPSSh-D3BJ.xyz
- TPSS-D4.xyz
- TPSS-D3BJ.xyz
- PBE0-D4.xyz
- PBE0-D3BJ.xyz
- PBE-D4.xyz
- PBE-D3BJ.xyz
- B3LYP-D4.xyz
