# Supplementary material for: [GeRu6(CO)18HI]: A Germanium‐Centered Ruthenium Carbonyl Cluster with Aromatic Ring Current
Source: Adv Sci (Weinh). 2024 Mar 21;11(21):2309043. doi: 10.1002/advs.202309043 (PMC11151064; doi:10.1002/advs.202309043)
Supplement: Supplementary file 3 — Supporting Information [file ADVS-11-2309043-s002.zip › B3LYP-D3BJ.xyz]

45
Energy = -4985.446786526
I     0.0000000    0.0000000    4.7342620 
Ru    0.0000000    1.4947545    2.4460272 
Ge    0.0000000    0.0000000    0.3594053 
O     3.0776697    1.6062752    2.5124025 
C     1.9472392    1.5325141    2.4596788 
Ru    0.0000000   -1.4947545    2.4460272 
O     0.0000000    4.4461010    3.1581298 
C     0.0000000    3.3363311    2.8961120 
Ru    0.0000000   -2.3155484   -0.4730789 
O    -3.0776697    1.6062752    2.5124025 
C    -1.9472392    1.5325141    2.4596788 
Ru    0.0000000    2.3155484   -0.4730789 
O     3.0776697   -1.6062752    2.5124025 
C     1.9472392   -1.5325141    2.4596788 
Ru   -1.5002539    0.0000000   -1.6913437 
H     0.0000000    0.0000000   -2.7140957 
O     0.0000000   -4.4461010    3.1581298 
C     0.0000000   -3.3363311    2.8961120 
Ru    1.5002539    0.0000000   -1.6913437 
O    -3.0776697   -1.6062752    2.5124025 
C    -1.9472392   -1.5325141    2.4596788 
O     2.3258565   -4.0889392    0.3681276 
C     1.4518950   -3.4179069    0.0705610 
O    -2.3258565   -4.0889392    0.3681276 
C    -1.4518950   -3.4179069    0.0705610 
O     0.0000000   -3.5565363   -3.2415577 
C     0.0000000   -3.0274302   -2.2311232 
O     2.3258565    4.0889392    0.3681276 
C     1.4518950    3.4179069    0.0705610 
O    -2.3258565    4.0889392    0.3681276 
C    -1.4518950    3.4179069    0.0705610 
O     0.0000000    3.5565363   -3.2415577 
C     0.0000000    3.0274302   -2.2311232 
O    -3.9350145    0.0000000    0.1173530 
C    -3.0062764    0.0000000   -0.5434347 
O    -2.7589372   -2.1526447   -3.4465009 
C    -2.2258248   -1.3931111   -2.7844528 
O    -2.7589372    2.1526447   -3.4465009 
C    -2.2258248    1.3931111   -2.7844528 
O     2.7589372   -2.1526447   -3.4465009 
C     2.2258248   -1.3931111   -2.7844528 
O     2.7589372    2.1526447   -3.4465009 
C     2.2258248    1.3931111   -2.7844528 
O     3.9350145    0.0000000    0.1173530 
C     3.0062764    0.0000000   -0.5434347 
