# Supplementary material for: [GeRu6(CO)18HI]: A Germanium‐Centered Ruthenium Carbonyl Cluster with Aromatic Ring Current
Source: Adv Sci (Weinh). 2024 Mar 21;11(21):2309043. doi: 10.1002/advs.202309043 (PMC11151064; doi:10.1002/advs.202309043)
Supplement: Supplementary file 3 — Supporting Information [file ADVS-11-2309043-s002.zip › wB97X-D4.xyz]

45
Energy = -4985.949917258
I     0.0000000    0.0000000    4.7240174 
Ru    0.0000000    1.4825130    2.4546357 
Ge    0.0000000    0.0000000    0.3601222 
O     3.0773479    1.6028785    2.5009647 
C     1.9501058    1.5280201    2.4601447 
Ru    0.0000000   -1.4825130    2.4546357 
O     0.0000000    4.4265972    3.1739715 
C     0.0000000    3.3219880    2.9066017 
Ru    0.0000000   -2.2973460   -0.4625254 
O    -3.0773479    1.6028785    2.5009647 
C    -1.9501058    1.5280201    2.4601447 
Ru    0.0000000    2.2973460   -0.4625254 
O     3.0773479   -1.6028785    2.5009647 
C     1.9501058   -1.5280201    2.4601447 
Ru   -1.5009211    0.0000000   -1.6864955 
H     0.0000000    0.0000000   -2.7172475 
O     0.0000000   -4.4265972    3.1739715 
C     0.0000000   -3.3219880    2.9066017 
Ru    1.5009211    0.0000000   -1.6864955 
O    -3.0773479   -1.6028785    2.5009647 
C    -1.9501058   -1.5280201    2.4601447 
O     2.2972312   -4.1037147    0.3728648 
C     1.4373883   -3.4217624    0.0751299 
O    -2.2972312   -4.1037147    0.3728648 
C    -1.4373883   -3.4217624    0.0751299 
O     0.0000000   -3.5285537   -3.2297987 
C     0.0000000   -3.0110188   -2.2176382 
O     2.2972312    4.1037147    0.3728648 
C     1.4373883    3.4217624    0.0751299 
O    -2.2972312    4.1037147    0.3728648 
C    -1.4373883    3.4217624    0.0751299 
O     0.0000000    3.5285537   -3.2297987 
C     0.0000000    3.0110188   -2.2176382 
O    -3.9530036    0.0000000    0.0868641 
C    -3.0208608    0.0000000   -0.5629014 
O    -2.7432410   -2.1457151   -3.4537973 
C    -2.2250380   -1.3876774   -2.7851359 
O    -2.7432410    2.1457151   -3.4537973 
C    -2.2250380    1.3876774   -2.7851359 
O     2.7432410   -2.1457151   -3.4537973 
C     2.2250380   -1.3876774   -2.7851359 
O     2.7432410    2.1457151   -3.4537973 
C     2.2250380    1.3876774   -2.7851359 
O     3.9530036    0.0000000    0.0868641 
C     3.0208608    0.0000000   -0.5629014 
