# Supplementary material for: [GeRu6(CO)18HI]: A Germanium‐Centered Ruthenium Carbonyl Cluster with Aromatic Ring Current
Source: Adv Sci (Weinh). 2024 Mar 21;11(21):2309043. doi: 10.1002/advs.202309043 (PMC11151064; doi:10.1002/advs.202309043)
Supplement: Supplementary file 3 — Supporting Information [file ADVS-11-2309043-s002.zip › wB97X-D3BJ.xyz]

45
Energy = -4986.320461409
I     0.0000000    0.0000000    4.6090785 
Ru    0.0000000    1.4480060    2.3856283 
Ge    0.0000000    0.0000000    0.3677118 
O     3.0641855    1.5649675    2.4724805 
C     1.9389028    1.4886661    2.4090583 
Ru    0.0000000   -1.4480060    2.3856283 
O     0.0000000    4.4163446    2.9829240 
C     0.0000000    3.3001053    2.7733041 
Ru    0.0000000   -2.2372891   -0.4664880 
O    -3.0641855    1.5649675    2.4724805 
C    -1.9389028    1.4886661    2.4090583 
Ru    0.0000000    2.2372891   -0.4664880 
O     3.0641855   -1.5649675    2.4724805 
C     1.9389028   -1.4886661    2.4090583 
Ru   -1.4596650    0.0000000   -1.6416034 
H     0.0000000    0.0000000   -2.7100287 
O     0.0000000   -4.4163446    2.9829240 
C     0.0000000   -3.3001053    2.7733041 
Ru    1.4596650    0.0000000   -1.6416034 
O    -3.0641855   -1.5649675    2.4724805 
C    -1.9389028   -1.4886661    2.4090583 
O     2.3274143   -3.9819551    0.3927781 
C     1.4480906   -3.3336211    0.0774053 
O    -2.3274143   -3.9819551    0.3927781 
C    -1.4480906   -3.3336211    0.0774053 
O     0.0000000   -3.4250469   -3.2464354 
C     0.0000000   -2.9304811   -2.2234567 
O     2.3274143    3.9819551    0.3927781 
C     1.4480906    3.3336211    0.0774053 
O    -2.3274143    3.9819551    0.3927781 
C    -1.4480906    3.3336211    0.0774053 
O     0.0000000    3.4250469   -3.2464354 
C     0.0000000    2.9304811   -2.2234567 
O    -3.8699411    0.0000000    0.1702687 
C    -2.9473625    0.0000000   -0.4926095 
O    -2.7513760   -2.1660465   -3.3391187 
C    -2.2099013   -1.3937027   -2.7068090 
O    -2.7513760    2.1660465   -3.3391187 
C    -2.2099013    1.3937027   -2.7068090 
O     2.7513760   -2.1660465   -3.3391187 
C     2.2099013   -1.3937027   -2.7068090 
O     2.7513760    2.1660465   -3.3391187 
C     2.2099013    1.3937027   -2.7068090 
O     3.8699411    0.0000000    0.1702687 
C     2.9473625    0.0000000   -0.4926095 
