# Supplementary material for: [GeRu6(CO)18HI]: A Germanium‐Centered Ruthenium Carbonyl Cluster with Aromatic Ring Current
Source: Adv Sci (Weinh). 2024 Mar 21;11(21):2309043. doi: 10.1002/advs.202309043 (PMC11151064; doi:10.1002/advs.202309043)
Supplement: Supplementary file 3 — Supporting Information [file ADVS-11-2309043-s002.zip › TPSSh-D4.xyz]

45
Energy = -4986.475088275
I     0.0000000    0.0000000    4.6968139 
Ru    0.0000000    1.4722067    2.4367515 
Ge    0.0000000    0.0000000    0.3696151 
O     3.0752569    1.6063458    2.5099339 
C     1.9414128    1.5171624    2.4509490 
Ru    0.0000000   -1.4722067    2.4367515 
O     0.0000000    4.4306967    3.1252629 
C     0.0000000    3.3146741    2.8698585 
Ru    0.0000000   -2.3023160   -0.4681793 
O    -3.0752569    1.6063458    2.5099339 
C    -1.9414128    1.5171624    2.4509490 
Ru    0.0000000    2.3023160   -0.4681793 
O     3.0752569   -1.6063458    2.5099339 
C     1.9414128   -1.5171624    2.4509490 
Ru   -1.4762211    0.0000000   -1.6834147 
H     0.0000000    0.0000000   -2.7365367 
O     0.0000000   -4.4306967    3.1252629 
C     0.0000000   -3.3146741    2.8698585 
Ru    1.4762211    0.0000000   -1.6834147 
O    -3.0752569   -1.6063458    2.5099339 
C    -1.9414128   -1.5171624    2.4509490 
O     2.3197040   -4.0832296    0.3719168 
C     1.4445767   -3.4049861    0.0753346 
O    -2.3197040   -4.0832296    0.3719168 
C    -1.4445767   -3.4049861    0.0753346 
O     0.0000000   -3.5349716   -3.2397925 
C     0.0000000   -3.0056060   -2.2238497 
O     2.3197040    4.0832296    0.3719168 
C     1.4445767    3.4049861    0.0753346 
O    -2.3197040    4.0832296    0.3719168 
C    -1.4445767    3.4049861    0.0753346 
O     0.0000000    3.5349716   -3.2397925 
C     0.0000000    3.0056060   -2.2238497 
O    -3.9299372    0.0000000    0.0976833 
C    -2.9836458    0.0000000   -0.5457556 
O    -2.7594962   -2.1517797   -3.4177157 
C    -2.2098379   -1.3895582   -2.7639228 
O    -2.7594962    2.1517797   -3.4177157 
C    -2.2098379    1.3895582   -2.7639228 
O     2.7594962   -2.1517797   -3.4177157 
C     2.2098379   -1.3895582   -2.7639228 
O     2.7594962    2.1517797   -3.4177157 
C     2.2098379    1.3895582   -2.7639228 
O     3.9299372    0.0000000    0.0976833 
C     2.9836458    0.0000000   -0.5457556 
