# Supplementary material for: [GeRu6(CO)18HI]: A Germanium‐Centered Ruthenium Carbonyl Cluster with Aromatic Ring Current
Source: Adv Sci (Weinh). 2024 Mar 21;11(21):2309043. doi: 10.1002/advs.202309043 (PMC11151064; doi:10.1002/advs.202309043)
Supplement: Supplementary file 3 — Supporting Information [file ADVS-11-2309043-s002.zip › TPSSh-D3BJ.xyz]

45
Energy = -4986.472911307
I     0.0000000    0.0000000    4.6850389 
Ru    0.0000000    1.4771059    2.4254049 
Ge    0.0000000    0.0000000    0.3754330 
O     3.0750826    1.6114786    2.5210763 
C     1.9419478    1.5222555    2.4498462 
Ru    0.0000000   -1.4771059    2.4254049 
O     0.0000000    4.4361192    3.1136841 
C     0.0000000    3.3203743    2.8569216 
Ru    0.0000000   -2.2853741   -0.4707949 
O    -3.0750826    1.6114786    2.5210763 
C    -1.9419478    1.5222555    2.4498462 
Ru    0.0000000    2.2853741   -0.4707949 
O     3.0750826   -1.6114786    2.5210763 
C     1.9419478   -1.5222555    2.4498462 
Ru   -1.4726364    0.0000000   -1.6698800 
H     0.0000000    0.0000000   -2.7274172 
O     0.0000000   -4.4361192    3.1136841 
C     0.0000000   -3.3203743    2.8569216 
Ru    1.4726364    0.0000000   -1.6698800 
O    -3.0750826   -1.6114786    2.5210763 
C    -1.9419478   -1.5222555    2.4498462 
O     2.3231338   -4.0708621    0.3535365 
C     1.4462060   -3.3916482    0.0641746 
O    -2.3231338   -4.0708621    0.3535365 
C    -1.4462060   -3.3916482    0.0641746 
O     0.0000000   -3.5131467   -3.2455221 
C     0.0000000   -2.9848420   -2.2289554 
O     2.3231338    4.0708621    0.3535365 
C     1.4462060    3.3916482    0.0641746 
O    -2.3231338    4.0708621    0.3535365 
C    -1.4462060    3.3916482    0.0641746 
O     0.0000000    3.5131467   -3.2455221 
C     0.0000000    2.9848420   -2.2289554 
O    -3.9278756    0.0000000    0.1095621 
C    -2.9799756    0.0000000   -0.5317732 
O    -2.7700141   -2.1439585   -3.4057346 
C    -2.2140211   -1.3860832   -2.7522352 
O    -2.7700141    2.1439585   -3.4057346 
C    -2.2140211    1.3860832   -2.7522352 
O     2.7700141   -2.1439585   -3.4057346 
C     2.2140211   -1.3860832   -2.7522352 
O     2.7700141    2.1439585   -3.4057346 
C     2.2140211    1.3860832   -2.7522352 
O     3.9278756    0.0000000    0.1095621 
C     2.9799756    0.0000000   -0.5317732 
