# Supplementary material for: [GeRu6(CO)18HI]: A Germanium‐Centered Ruthenium Carbonyl Cluster with Aromatic Ring Current
Source: Adv Sci (Weinh). 2024 Mar 21;11(21):2309043. doi: 10.1002/advs.202309043 (PMC11151064; doi:10.1002/advs.202309043)
Supplement: Supplementary file 3 — Supporting Information [file ADVS-11-2309043-s002.zip › TPSS-D4.xyz]

45
Energy = -4986.886612888
I     0.0000000    0.0000000    4.7067035 
Ru    0.0000000    1.4788058    2.4370589 
Ge    0.0000000    0.0000000    0.3736657 
O     3.0829969    1.6120663    2.5253736 
C     1.9432377    1.5221247    2.4578559 
Ru    0.0000000   -1.4788058    2.4370589 
O     0.0000000    4.4503324    3.1120271 
C     0.0000000    3.3265858    2.8616547 
Ru    0.0000000   -2.3039651   -0.4741930 
O    -3.0829969    1.6120663    2.5253736 
C    -1.9432377    1.5221247    2.4578559 
Ru    0.0000000    2.3039651   -0.4741930 
O     3.0829969   -1.6120663    2.5253736 
C     1.9432377   -1.5221247    2.4578559 
Ru   -1.4758192    0.0000000   -1.6841371 
H     0.0000000    0.0000000   -2.7456104 
O     0.0000000   -4.4503324    3.1120271 
C     0.0000000   -3.3265858    2.8616547 
Ru    1.4758192    0.0000000   -1.6841371 
O    -3.0829969   -1.6120663    2.5253736 
C    -1.9432377   -1.5221247    2.4578559 
O     2.3329721   -4.0842704    0.3661280 
C     1.4500982   -3.4047652    0.0698952 
O    -2.3329721   -4.0842704    0.3661280 
C    -1.4500982   -3.4047652    0.0698952 
O     0.0000000   -3.5383844   -3.2554470 
C     0.0000000   -3.0051712   -2.2342044 
O     2.3329721    4.0842704    0.3661280 
C     1.4500982    3.4047652    0.0698952 
O    -2.3329721    4.0842704    0.3661280 
C    -1.4500982    3.4047652    0.0698952 
O     0.0000000    3.5383844   -3.2554470 
C     0.0000000    3.0051712   -2.2342044 
O    -3.9300143    0.0000000    0.1123804 
C    -2.9799612    0.0000000   -0.5370650 
O    -2.7762150   -2.1580942   -3.4155650 
C    -2.2161611   -1.3925752   -2.7631638 
O    -2.7762150    2.1580942   -3.4155650 
C    -2.2161611    1.3925752   -2.7631638 
O     2.7762150   -2.1580942   -3.4155650 
C     2.2161611   -1.3925752   -2.7631638 
O     2.7762150    2.1580942   -3.4155650 
C     2.2161611    1.3925752   -2.7631638 
O     3.9300143    0.0000000    0.1123804 
C     2.9799612    0.0000000   -0.5370650 
