# Supplementary material for: [GeRu6(CO)18HI]: A Germanium‐Centered Ruthenium Carbonyl Cluster with Aromatic Ring Current
Source: Adv Sci (Weinh). 2024 Mar 21;11(21):2309043. doi: 10.1002/advs.202309043 (PMC11151064; doi:10.1002/advs.202309043)
Supplement: Supplementary file 3 — Supporting Information [file ADVS-11-2309043-s002.zip › TPSS-D3BJ.xyz]

45
Energy = -4986.875493527
I     0.0000000    0.0000000    4.7003260 
Ru    0.0000000    1.4828646    2.4303287 
Ge    0.0000000    0.0000000    0.3774019 
O     3.0830712    1.6170922    2.5362009 
C     1.9439051    1.5267453    2.4590096 
Ru    0.0000000   -1.4828646    2.4303287 
O     0.0000000    4.4532217    3.1128771 
C     0.0000000    3.3305130    2.8576158 
Ru    0.0000000   -2.2935457   -0.4761398 
O    -3.0830712    1.6170922    2.5362009 
C    -1.9439051    1.5267453    2.4590096 
Ru    0.0000000    2.2935457   -0.4761398 
O     3.0830712   -1.6170922    2.5362009 
C     1.9439051   -1.5267453    2.4590096 
Ru   -1.4739248    0.0000000   -1.6753026 
H     0.0000000    0.0000000   -2.7389421 
O     0.0000000   -4.4532217    3.1128771 
C     0.0000000   -3.3305130    2.8576158 
Ru    1.4739248    0.0000000   -1.6753026 
O    -3.0830712   -1.6170922    2.5362009 
C    -1.9439051   -1.5267453    2.4590096 
O     2.3341250   -4.0796068    0.3519865 
C     1.4507357   -3.3980344    0.0616964 
O    -2.3341250   -4.0796068    0.3519865 
C    -1.4507357   -3.3980344    0.0616964 
O     0.0000000   -3.5261116   -3.2591168 
C     0.0000000   -2.9927500   -2.2378549 
O     2.3341250    4.0796068    0.3519865 
C     1.4507357    3.3980344    0.0616964 
O    -2.3341250    4.0796068    0.3519865 
C    -1.4507357    3.3980344    0.0616964 
O     0.0000000    3.5261116   -3.2591168 
C     0.0000000    2.9927500   -2.2378549 
O    -3.9323998    0.0000000    0.1164562 
C    -2.9799876    0.0000000   -0.5297764 
O    -2.7828536   -2.1502102   -3.4121528 
C    -2.2188903   -1.3892646   -2.7577299 
O    -2.7828536    2.1502102   -3.4121528 
C    -2.2188903    1.3892646   -2.7577299 
O     2.7828536   -2.1502102   -3.4121528 
C     2.2188903   -1.3892646   -2.7577299 
O     2.7828536    2.1502102   -3.4121528 
C     2.2188903    1.3892646   -2.7577299 
O     3.9323998    0.0000000    0.1164562 
C     2.9799876    0.0000000   -0.5297764 
