# Supplementary material for: [GeRu6(CO)18HI]: A Germanium‐Centered Ruthenium Carbonyl Cluster with Aromatic Ring Current
Source: Adv Sci (Weinh). 2024 Mar 21;11(21):2309043. doi: 10.1002/advs.202309043 (PMC11151064; doi:10.1002/advs.202309043)
Supplement: Supplementary file 3 — Supporting Information [file ADVS-11-2309043-s002.zip › PBE0-D4.xyz]

45
Energy = -4984.057936250
I     0.0000000    0.0000000    4.6800345 
Ru    0.0000000    1.4768521    2.4405525 
Ge    0.0000000    0.0000000    0.3691648 
O     3.0593665    1.6092580    2.4966473 
C     1.9315127    1.5245966    2.4483423 
Ru    0.0000000   -1.4768521    2.4405525 
O     0.0000000    4.4071664    3.1496769 
C     0.0000000    3.3002085    2.8851507 
Ru    0.0000000   -2.3028903   -0.4621367 
O    -3.0593665    1.6092580    2.4966473 
C    -1.9315127    1.5245966    2.4483423 
Ru    0.0000000    2.3028903   -0.4621367 
O     3.0593665   -1.6092580    2.4966473 
C     1.9315127   -1.5245966    2.4483423 
Ru   -1.4773543    0.0000000   -1.6835437 
H     0.0000000    0.0000000   -2.7317034 
O     0.0000000   -4.4071664    3.1496769 
C     0.0000000   -3.3002085    2.8851507 
Ru    1.4773543    0.0000000   -1.6835437 
O    -3.0593665   -1.6092580    2.4966473 
C    -1.9315127   -1.5245966    2.4483423 
O     2.2859696   -4.0963777    0.3669775 
C     1.4253851   -3.4102374    0.0737163 
O    -2.2859696   -4.0963777    0.3669775 
C    -1.4253851   -3.4102374    0.0737163 
O     0.0000000   -3.5371535   -3.2098456 
C     0.0000000   -3.0075748   -2.2019173 
O     2.2859696    4.0963777    0.3669775 
C     1.4253851    3.4102374    0.0737163 
O    -2.2859696    4.0963777    0.3669775 
C    -1.4253851    3.4102374    0.0737163 
O     0.0000000    3.5371535   -3.2098456 
C     0.0000000    3.0075748   -2.2019173 
O    -3.9188920    0.0000000    0.0825731 
C    -2.9796724    0.0000000   -0.5591283 
O    -2.7320097   -2.1304752   -3.4272970 
C    -2.1971183   -1.3751883   -2.7652003 
O    -2.7320097    2.1304752   -3.4272970 
C    -2.1971183    1.3751883   -2.7652003 
O     2.7320097   -2.1304752   -3.4272970 
C     2.1971183   -1.3751883   -2.7652003 
O     2.7320097    2.1304752   -3.4272970 
C     2.1971183    1.3751883   -2.7652003 
O     3.9188920    0.0000000    0.0825731 
C     2.9796724    0.0000000   -0.5591283 
