# Supplementary material for: [GeRu6(CO)18HI]: A Germanium‐Centered Ruthenium Carbonyl Cluster with Aromatic Ring Current
Source: Adv Sci (Weinh). 2024 Mar 21;11(21):2309043. doi: 10.1002/advs.202309043 (PMC11151064; doi:10.1002/advs.202309043)
Supplement: Supplementary file 3 — Supporting Information [file ADVS-11-2309043-s002.zip › PBE0-D3BJ.xyz]

45
Energy = -4984.059413616
I     0.0000000    0.0000000    4.6716104 
Ru    0.0000000    1.4793568    2.4323244 
Ge    0.0000000    0.0000000    0.3728284 
O     3.0592508    1.6110478    2.5015332 
C     1.9317215    1.5267552    2.4461837 
Ru    0.0000000   -1.4793568    2.4323244 
O     0.0000000    4.4111658    3.1360830 
C     0.0000000    3.3037785    2.8733342 
Ru    0.0000000   -2.2916337   -0.4638447 
O    -3.0592508    1.6110478    2.5015332 
C    -1.9317215    1.5267552    2.4461837 
Ru    0.0000000    2.2916337   -0.4638447 
O     3.0592508   -1.6110478    2.5015332 
C     1.9317215   -1.5267552    2.4461837 
Ru   -1.4747751    0.0000000   -1.6743115 
H     0.0000000    0.0000000   -2.7255347 
O     0.0000000   -4.4111658    3.1360830 
C     0.0000000   -3.3037785    2.8733342 
Ru    1.4747751    0.0000000   -1.6743115 
O    -3.0592508   -1.6110478    2.5015332 
C    -1.9317215   -1.5267552    2.4461837 
O     2.2884374   -4.0861590    0.3579207 
C     1.4265148   -3.4003137    0.0676784 
O    -2.2884374   -4.0861590    0.3579207 
C    -1.4265148   -3.4003137    0.0676784 
O     0.0000000   -3.5211518   -3.2141068 
C     0.0000000   -2.9932067   -2.2052954 
O     2.2884374    4.0861590    0.3579207 
C     1.4265148    3.4003137    0.0676784 
O    -2.2884374    4.0861590    0.3579207 
C    -1.4265148    3.4003137    0.0676784 
O     0.0000000    3.5211518   -3.2141068 
C     0.0000000    2.9932067   -2.2052954 
O    -3.9159795    0.0000000    0.0922153 
C    -2.9762217    0.0000000   -0.5488517 
O    -2.7382997   -2.1267773   -3.4173558 
C    -2.1994328   -1.3734885   -2.7562086 
O    -2.7382997    2.1267773   -3.4173558 
C    -2.1994328    1.3734885   -2.7562086 
O     2.7382997   -2.1267773   -3.4173558 
C     2.1994328   -1.3734885   -2.7562086 
O     2.7382997    2.1267773   -3.4173558 
C     2.1994328    1.3734885   -2.7562086 
O     3.9159795    0.0000000    0.0922153 
C     2.9762217    0.0000000   -0.5488517 
