# Supplementary material for: [GeRu6(CO)18HI]: A Germanium‐Centered Ruthenium Carbonyl Cluster with Aromatic Ring Current
Source: Adv Sci (Weinh). 2024 Mar 21;11(21):2309043. doi: 10.1002/advs.202309043 (PMC11151064; doi:10.1002/advs.202309043)
Supplement: Supplementary file 3 — Supporting Information [file ADVS-11-2309043-s002.zip › PBE-D4.xyz]

45
Energy = -4984.480929804
I     0.0000000    0.0000000    4.7155458 
Ru    0.0000000    1.4984753    2.4525685 
Ge    0.0000000    0.0000000    0.3776508 
O     3.0783652    1.6321949    2.5362514 
C     1.9351548    1.5446866    2.4724790 
Ru    0.0000000   -1.4984753    2.4525685 
O     0.0000000    4.4543275    3.1477965 
C     0.0000000    3.3297873    2.8870987 
Ru    0.0000000   -2.3198023   -0.4761059 
O    -3.0783652    1.6321949    2.5362514 
C    -1.9351548    1.5446866    2.4724790 
Ru    0.0000000    2.3198023   -0.4761059 
O     3.0783652   -1.6321949    2.5362514 
C     1.9351548   -1.5446866    2.4724790 
Ru   -1.4815904    0.0000000   -1.6932922 
H     0.0000000    0.0000000   -2.7591438 
O     0.0000000   -4.4543275    3.1477965 
C     0.0000000   -3.3297873    2.8870987 
Ru    1.4815904    0.0000000   -1.6932922 
O    -3.0783652   -1.6321949    2.5362514 
C    -1.9351548   -1.5446866    2.4724790 
O     2.3094723   -4.1216641    0.3513688 
C     1.4341736   -3.4256215    0.0605838 
O    -2.3094723   -4.1216641    0.3513688 
C    -1.4341736   -3.4256215    0.0605838 
O     0.0000000   -3.5692699   -3.2405215 
C     0.0000000   -3.0245871   -2.2221714 
O     2.3094723    4.1216641    0.3513688 
C     1.4341736    3.4256215    0.0605838 
O    -2.3094723    4.1216641    0.3513688 
C    -1.4341736    3.4256215    0.0605838 
O     0.0000000    3.5692699   -3.2405215 
C     0.0000000    3.0245871   -2.2221714 
O    -3.9257914    0.0000000    0.1080012 
C    -2.9771164    0.0000000   -0.5488219 
O    -2.7665569   -2.1405074   -3.4422825 
C    -2.2113264   -1.3791276   -2.7759389 
O    -2.7665569    2.1405074   -3.4422825 
C    -2.2113264    1.3791276   -2.7759389 
O     2.7665569   -2.1405074   -3.4422825 
C     2.2113264   -1.3791276   -2.7759389 
O     2.7665569    2.1405074   -3.4422825 
C     2.2113264    1.3791276   -2.7759389 
O     3.9257914    0.0000000    0.1080012 
C     2.9771164    0.0000000   -0.5488219 
