# Supplementary material for: [GeRu6(CO)18HI]: A Germanium‐Centered Ruthenium Carbonyl Cluster with Aromatic Ring Current
Source: Adv Sci (Weinh). 2024 Mar 21;11(21):2309043. doi: 10.1002/advs.202309043 (PMC11151064; doi:10.1002/advs.202309043)
Supplement: Supplementary file 3 — Supporting Information [file ADVS-11-2309043-s002.zip › PBE-D3BJ.xyz]

45
Energy = -4984.469300009
I     0.0000000    0.0000000    4.7174363 
Ru    0.0000000    1.4988500    2.4535353 
Ge    0.0000000    0.0000000    0.3769114 
O     3.0787336    1.6330300    2.5394163 
C     1.9355515    1.5452908    2.4742339 
Ru    0.0000000   -1.4988500    2.4535353 
O     0.0000000    4.4527380    3.1583963 
C     0.0000000    3.3293085    2.8927366 
Ru    0.0000000   -2.3220216   -0.4763671 
O    -3.0787336    1.6330300    2.5394163 
C    -1.9355515    1.5452908    2.4742339 
Ru    0.0000000    2.3220216   -0.4763671 
O     3.0787336   -1.6330300    2.5394163 
C     1.9355515   -1.5452908    2.4742339 
Ru   -1.4823333    0.0000000   -1.6936996 
H     0.0000000    0.0000000   -2.7582111 
O     0.0000000   -4.4527380    3.1583963 
C     0.0000000   -3.3293085    2.8927366 
Ru    1.4823333    0.0000000   -1.6936996 
O    -3.0787336   -1.6330300    2.5394163 
C    -1.9355515   -1.5452908    2.4742339 
O     2.3078526   -4.1261763    0.3513896 
C     1.4334978   -3.4287931    0.0607426 
O    -2.3078526   -4.1261763    0.3513896 
C    -1.4334978   -3.4287931    0.0607426 
O     0.0000000   -3.5712717   -3.2411380 
C     0.0000000   -3.0265977   -2.2227124 
O     2.3078526    4.1261763    0.3513896 
C     1.4334978    3.4287931    0.0607426 
O    -2.3078526    4.1261763    0.3513896 
C    -1.4334978    3.4287931    0.0607426 
O     0.0000000    3.5712717   -3.2411380 
C     0.0000000    3.0265977   -2.2227124 
O    -3.9309119    0.0000000    0.1025898 
C    -2.9804237    0.0000000   -0.5517089 
O    -2.7648943   -2.1376218   -3.4483668 
C    -2.2106735   -1.3780974   -2.7790149 
O    -2.7648943    2.1376218   -3.4483668 
C    -2.2106735    1.3780974   -2.7790149 
O     2.7648943   -2.1376218   -3.4483668 
C     2.2106735   -1.3780974   -2.7790149 
O     2.7648943    2.1376218   -3.4483668 
C     2.2106735    1.3780974   -2.7790149 
O     3.9309119    0.0000000    0.1025898 
C     2.9804237    0.0000000   -0.5517089 
