# Supplementary material for: [GeRu6(CO)18HI]: A Germanium‐Centered Ruthenium Carbonyl Cluster with Aromatic Ring Current
Source: Adv Sci (Weinh). 2024 Mar 21;11(21):2309043. doi: 10.1002/advs.202309043 (PMC11151064; doi:10.1002/advs.202309043)
Supplement: Supplementary file 3 — Supporting Information [file ADVS-11-2309043-s002.zip › B3LYP-D4.xyz]

45
Energy = -4985.427898015
I     0.0000000    0.0000000    4.7408978 
Ru    0.0000000    1.4969156    2.4521471 
Ge    0.0000000    0.0000000    0.3599707 
O     3.0781425    1.6096544    2.5112310 
C     1.9475327    1.5355438    2.4629249 
Ru    0.0000000   -1.4969156    2.4521471 
O     0.0000000    4.4490097    3.1602415 
C     0.0000000    3.3386327    2.9007668 
Ru    0.0000000   -2.3172537   -0.4721429 
O    -3.0781425    1.6096544    2.5112310 
C    -1.9475327    1.5355438    2.4629249 
Ru    0.0000000    2.3172537   -0.4721429 
O     3.0781425   -1.6096544    2.5112310 
C     1.9475327   -1.5355438    2.4629249 
Ru   -1.5016430    0.0000000   -1.6952883 
H     0.0000000    0.0000000   -2.7169257 
O     0.0000000   -4.4490097    3.1602415 
C     0.0000000   -3.3386327    2.9007668 
Ru    1.5016430    0.0000000   -1.6952883 
O    -3.0781425   -1.6096544    2.5112310 
C    -1.9475327   -1.5355438    2.4629249 
O     2.3242379   -4.0941852    0.3670870 
C     1.4513731   -3.4213432    0.0706813 
O    -2.3242379   -4.0941852    0.3670870 
C    -1.4513731   -3.4213432    0.0706813 
O     0.0000000   -3.5654042   -3.2374783 
C     0.0000000   -3.0329323   -2.2288499 
O     2.3242379    4.0941852    0.3670870 
C     1.4513731    3.4213432    0.0706813 
O    -2.3242379    4.0941852    0.3670870 
C    -1.4513731    3.4213432    0.0706813 
O     0.0000000    3.5654042   -3.2374783 
C     0.0000000    3.0329323   -2.2288499 
O    -3.9360849    0.0000000    0.1142104 
C    -3.0082119    0.0000000   -0.5477071 
O    -2.7585366   -2.1544604   -3.4495623 
C    -2.2264696   -1.3937540   -2.7880463 
O    -2.7585366    2.1544604   -3.4495623 
C    -2.2264696    1.3937540   -2.7880463 
O     2.7585366   -2.1544604   -3.4495623 
C     2.2264696   -1.3937540   -2.7880463 
O     2.7585366    2.1544604   -3.4495623 
C     2.2264696    1.3937540   -2.7880463 
O     3.9360849    0.0000000    0.1142104 
C     3.0082119    0.0000000   -0.5477071 
